# Supplementary material for: Therapeutic Vaccines for Head and Neck Squamous Cell Carcinoma and Nasopharyngeal Carcinoma
Source: Vaccines (Basel). 2026 Apr 3;14(4):321. doi: 10.3390/vaccines14040321 (PMC13119602; doi:10.3390/vaccines14040321)
Supplement: Supplementary file 1 [file vaccines-14-00321-s001.zip]

Archive with 1 entries (1 files):
- vaccines-4182600-supplementary.pdf
